# Supplementary material for: Quantitative Analysis and Human Health Risk Assessment of Heavy Metals in Paddy Plants Collected from Perak, Malaysia
Source: Int J Environ Res Public Health. 2022 Jan 10;19(2):731. doi: 10.3390/ijerph19020731 (PMC8775821; doi:10.3390/ijerph19020731)
Supplement: Supplementary file 1 [file ijerph-19-00731-s001.zip]

Archive with 1 entries (1 files):
- ijerph-1386793-supplementary.pdf
